# Supplementary material for: Synergistic Effects of Fertilization and Reclamation Age on Inorganic Phosphorus Fractions and the pqqC-Harboring Bacterial Community in Reclaimed Coal Mining Soils
Source: Microorganisms. 2025 Dec 16;13(12):2855. doi: 10.3390/microorganisms13122855 (PMC12735894; doi:10.3390/microorganisms13122855)
Supplement: Supplementary file 1 [file microorganisms-13-02855-s001.zip › Table S1.xlsx]

## Sheet: Sheet1
Table S1 Statistical parameters from the two-way ANOVA
Tests of Between-Subjects Effects
Source		Sum of squares (SS)	Degrees of freedom (df)	Mean square (MS)	F-value	P-value
Corrected model	H₂O_Pi	374.570a	8	46.8212	10.7911	1.79815e-05
	NaHCO₃_Pi	2012.162b	8	251.52	40.2331	6.23049e-10
	NaOH_Pi	1552.783c	8	194.098	21.0753	1.21176e-07
	HCL_Pi	149606.119d	8	18700.8	26.9518	1.69755e-08
	Residual_P	50876.609e	8	6359.58	12.3262	6.99404e-06
Intercept	H₂O_Pi	4658.05	1	4658.05	1073.56	1.68476e-17
	NaHCO₃_Pi	16044.4	1	16044.4	2566.45	7.17422e-21
	NaOH_Pi	20036.5	1	20036.5	2175.58	3.14015e-20
	HCL_Pi	2.06212e+06	1	2.06212e+06	2971.96	1.93163e-21
	Residual_P	1.084e+06	1	1.084e+06	2101.03	4.28706e-20
Reclamation age	H₂O_Pi	87.6606	2	43.8303	10.1018	0.00114425
	NaHCO₃_Pi	1278.93	2	639.466	102.289	1.47953e-10
	NaOH_Pi	983.996	2	491.998	53.4215	2.69261e-08
	HCL_Pi	38148	2	19074	27.4897	3.37793e-06
	Residual_P	21745.1	2	10872.6	21.0733	1.92551e-05
Fertilization treatment	H₂O_Pi	130.099	2	65.0496	14.9923	0.000147075
	NaHCO₃_Pi	662.435	2	331.218	52.9814	2.86964e-08
	NaOH_Pi	89.4561	2	44.728	4.8566	0.0205718
	HCL_Pi	48373.8	2	24186.9	34.8585	6.45208e-07
	Residual_P	21413.2	2	10706.6	20.7517	2.1212e-05
Age * treatment	H₂O_Pi	156.81	4	39.2025	9.03518	0.00034779
	NaHCO₃_Pi	70.7952	4	17.6988	2.83109	0.0553662
	NaOH_Pi	479.331	4	119.833	13.0115	3.75635e-05
	HCL_Pi	63084.3	4	15771.1	22.7295	7.82756e-07
	Residual_P	7718.33	4	1929.58	3.73994	0.0219724
Error	H₂O_Pi	78.0998	18	4.33888
	NaHCO₃_Pi	112.528	18	6.25158
	NaOH_Pi	165.775	18	9.20974
	HCL_Pi	12489.5	18	693.86
	Residual_P	9286.9	18	515.939
Total	H₂O_Pi	5110.72	27
	NaHCO₃_Pi	18169.1	27
	NaOH_Pi	21755.1	27
	HCL_Pi	2.22422e+06	27
	Residual_P	1.14417e+06	27
Corrected total	H₂O_Pi	452.67	26
	NaHCO₃_Pi	2124.69	26
	NaOH_Pi	1718.56	26
	HCL_Pi	162096	26
	Residual_P	60163.5	26
a. R² = .827（ adjusted R² = .751）
b. R² = .827（ adjusted R² = .923）
c. R² = .827（ adjusted R² = .861）
d. R² = .827（ adjusted R² = .889）
e. R² = .827（ adjusted R² = .777）
