# Supplementary material for: Synergistic Effects of Fertilization and Reclamation Age on Inorganic Phosphorus Fractions and the pqqC-Harboring Bacterial Community in Reclaimed Coal Mining Soils
Source: Microorganisms. 2025 Dec 16;13(12):2855. doi: 10.3390/microorganisms13122855 (PMC12735894; doi:10.3390/microorganisms13122855)
Supplement: Supplementary file 1 [file microorganisms-13-02855-s001.zip › Table S2.xlsx]

## Sheet: Sheet1
Table S2 The individual contribution results of each environmental factor
Indicators	RDA1	RDA2	r²	P_value
pH	-0.95296	0.30308	0.04389	0.567
SOM	0.97005	-0.24291	0.1524	0.128
AN	-0.70442	-0.70978	0.00832	0.906
AK	0.81371	-0.58127	0.1239	0.178
AP	-0.12408	0.99227	0.03134	0.681
TN	0.64935	-0.76049	0.0963	0.282
TP	0.20405	-0.97896	0.206	0.066
TK	0.01301	0.99992	0.02017	0.766
H₂O-Pi	0.99012	0.14022	0.04801	0.552
NaHCO₃-Pi	0.80298	-0.596	0.28511	0.016
NaOH-Pi	0.71024	-0.70396	0.39	0.001
HCL-Pi	0.67754	-0.73549	0.11802	0.209
Residual-P	0.75031	-0.66109	0.14816	0.133

## Sheet: Sheet2
	Proportion of Variance
RDA1	0.50296
RDA2	0.1423
RDA3	0.00074
RDA4	2.87574e-08
PC1	0.31892
PC2	0.03459
PC3	0.00049
PC4	3.13641e-08
