# Supplementary material for: Synergistic Effects of Fertilization and Reclamation Age on Inorganic Phosphorus Fractions and the pqqC-Harboring Bacterial Community in Reclaimed Coal Mining Soils
Source: Microorganisms. 2025 Dec 16;13(12):2855. doi: 10.3390/microorganisms13122855 (PMC12735894; doi:10.3390/microorganisms13122855)
Supplement: Supplementary file 1 [file microorganisms-13-02855-s001.zip › Table S3.xlsx]

## Sheet: Regression
Table S2. Persistent OTUs identified as the core microbial community. This table lists the persistent OTUs (occurrence frequency > 80%) and their corresponding mean relative abundance and frequency. Those highlighted in red were utilized to construct the co-occurrence network.
OTU	Mean relative abundance	Occurance frequency
OTU1249	-3.00838	0.965517
OTU3224	-1.92559	0.965517
OTU3225	-3.09468	0.965517
OTU3228	-2.86529	0.965517
OTU3245	-1.97172	0.965517
OTU3249	-2.4496	0.965517
OTU3252	-1.0547	0.965517
OTU3263	-2.78127	0.965517
OTU3271	-1.66934	0.965517
OTU3276	-1.69266	0.965517
OTU3289	-2.92803	0.965517
OTU3292	-2.20342	0.965517
OTU3297	-1.9593	0.965517
OTU3310	-1.51341	0.965517
OTU3311	-1.64956	0.965517
OTU3315	-1.99079	0.965517
OTU3328	-2.73405	0.965517
OTU3342	-2.75488	0.965517
OTU3358	-1.95113	0.965517
OTU3376	-2.68387	0.965517
OTU3395	-2.90377	0.965517
OTU3416	-2.28526	0.965517
OTU3424	-1.95553	0.965517
OTU3454	-2.58976	0.965517
OTU3455	-3.18008	0.965517
OTU3503	-3.03696	0.965517
OTU3517	-3.04972	0.965517
OTU3546	-1.80013	0.965517
OTU373	-2.93642	0.965517
OTU560	-2.25133	0.965517
OTU658	-3.30824	0.965517
OTU832	-1.77814	0.965517
OTU1231	-2.92705	0.931034
OTU3218	-2.89553	0.931034
OTU3241	-1.79943	0.931034
OTU3246	-2.14566	0.931034
OTU3255	-1.85753	0.931034
OTU3267	-2.62165	0.931034
OTU3306	-2.60646	0.931034
OTU3339	-2.98714	0.931034
OTU3346	-2.30753	0.931034
OTU3347	-3.29551	0.931034
OTU3351	-2.82955	0.931034
OTU3391	-3.00662	0.931034
OTU3408	-3.26365	0.931034
OTU3409	-2.83742	0.931034
OTU3425	-3.30824	0.931034
OTU3471	-2.55422	0.931034
OTU3476	-2.87949	0.931034
OTU3495	-2.67971	0.931034
OTU3510	-1.90345	0.931034
OTU3523	-3.56681	0.931034
OTU370	-3.50353	0.931034
OTU618	-3.12439	0.931034
OTU675	-3.30357	0.931034
OTU767	-1.88694	0.931034
OTU787	-2.78901	0.931034
OTU836	-3.46147	0.931034
OTU863	-2.74772	0.931034
OTU2679	-2.77676	0.896552
OTU2788	-3.50722	0.896552
OTU32	-3.28426	0.896552
OTU3227	-3.46147	0.896552
OTU3229	-2.87905	0.896552
OTU3262	-2.74386	0.896552
OTU3268	-1.61811	0.896552
OTU3272	-3.16632	0.896552
OTU3300	-2.91883	0.896552
OTU3309	-1.13896	0.896552
OTU3322	-2.72354	0.896552
OTU3404	-2.3848	0.896552
OTU3430	-2.5789	0.896552
OTU3441	-2.1858	0.896552
OTU3446	-3.14485	0.896552
OTU3450	-3.36456	0.896552
OTU3522	-1.65396	0.896552
OTU3524	-3.63093	0.896552
OTU3544	-3.4483	0.896552
OTU733	-3.19792	0.896552
OTU754	-3.0689	0.896552
OTU756	-2.82839	0.896552
OTU806	-2.45434	0.896552
OTU877	-3.18183	0.896552
OTU1134	-2.68026	0.862069
OTU1237	-3.4682	0.862069
OTU3302	-2.1356	0.862069
OTU3338	-3.64599	0.862069
OTU3361	-3.2025	0.862069
OTU3385	-2.84624	0.862069
OTU341	-3.32499	0.862069
OTU3418	-2.16938	0.862069
OTU3439	-3.15053	0.862069
OTU3477	-2.89417	0.862069
OTU495	-2.99562	0.862069
OTU671	-2.41002	0.862069
OTU681	-2.28304	0.862069
OTU871	-3.40662	0.862069
OTU899	-2.77607	0.862069
OTU1197	-3.70325	0.827586
OTU1725	-2.51452	0.827586
OTU1904	-3.70618	0.827586
OTU227	-3.60927	0.827586
OTU3219	-3.84705	0.827586
OTU3250	-1.69815	0.827586
OTU3251	-3.24297	0.827586
OTU3280	-2.56152	0.827586
OTU3360	-2.92413	0.827586
OTU3367	-3.61637	0.827586
OTU3399	-3.59998	0.827586
OTU3453	-3.69175	0.827586
OTU3458	-2.37771	0.827586
OTU3543	-3.1538	0.827586
OTU3554	-3.11677	0.827586
OTU522	-3.81198	0.827586
OTU64	-3.43396	0.827586
OTU640	-3.46147	0.827586
OTU701	-3.27874	0.827586
OTU779	-3.54806	0.827586
OTU849	-2.97607	0.827586
OTU1926	-3.70912	0.793103
OTU196	-3.3501	0.793103
OTU234	-3.45648	0.793103
OTU3284	-3.11828	0.793103
OTU3304	-3.28985	0.793103
OTU3326	-3.77263	0.793103
OTU3354	-3.37813	0.793103
OTU3525	-3.4682	0.793103
OTU355	-3.16295	0.793103
OTU504	-2.66159	0.793103
OTU515	-3.59314	0.793103
OTU683	-3.29098	0.793103
OTU732	-2.64599	0.793103
OTU802	-2.81123	0.793103
OTU827	-3.55216	0.793103
OTU829	-3.13845	0.793103
OTU878	-3.59088	0.793103
OTU1164	-4.08405	0.758621
OTU1230	-3.1198	0.758621
OTU249	-3.12439	0.758621
OTU3256	-2.12887	0.758621
OTU3279	-3.61162	0.758621
OTU3283	-2.27721	0.758621
OTU3325	-3.16887	0.758621
OTU3369	-4.01911	0.758621
OTU3392	-3.59768	0.758621
OTU3398	-3.45156	0.758621
OTU3465	-3.02948	0.758621
OTU437	-3.68331	0.758621
OTU532	-3.67778	0.758621
OTU562	-3.77953	0.758621
OTU571	-2.57759	0.758621
OTU598	-3.71507	0.758621
OTU711	-3.49083	0.758621
OTU723	-2.67123	0.758621
OTU728	-3.02396	0.758621
OTU752	-2.53441	0.758621
OTU769	-2.44091	0.758621
OTU786	-3.73031	0.758621
OTU823	-2.86234	0.758621
OTU875	-3.80089	0.758621
OTU893	-3.87644	0.758621
OTU1014	-3.51283	0.724138
OTU1046	-3.28315	0.724138
OTU1068	-3.58864	0.724138
OTU2366	-3.68892	0.724138
OTU2439	-3.42465	0.724138
OTU2789	-4.08405	0.724138
OTU2952	-4.16887	0.724138
OTU3216	-3.53009	0.724138
OTU3305	-3.33113	0.724138
OTU3324	-2.75784	0.724138
OTU3340	-3.80825	0.724138
OTU3344	-2.96157	0.724138
OTU3384	-3.81198	0.724138
OTU3394	-2.74514	0.724138
OTU3437	-2.98379	0.724138
OTU345	-3.67232	0.724138
OTU3479	-3.61637	0.724138
OTU3521	-3.19339	0.724138
OTU3533	-3.08195	0.724138
OTU3557	-3.30473	0.724138
OTU356	-3.82722	0.724138
OTU375	-3.65895	0.724138
OTU400	-3.46314	0.724138
OTU547	-3.74933	0.724138
OTU611	-2.54684	0.724138
OTU690	-3.35792	0.724138
OTU691	-3.34624	0.724138
OTU710	-2.2746	0.724138
OTU720	-3.47332	0.724138
OTU736	-3.95736	0.724138
OTU748	-3.395	0.724138
OTU771	-4.12056	0.724138
OTU784	-2.96956	0.724138
OTU868	-3.45814	0.724138
OTU884	-3.63589	0.724138
OTU888	-2.57912	0.724138
OTU1177	-4.05036	0.689655
OTU1187	-3.82336	0.689655
OTU1202	-1.97953	0.689655
OTU1228	-3.71808	0.689655
OTU238	-3.93692	0.689655
OTU3221	-3.02825	0.689655
OTU3253	-3.18536	0.689655
OTU3274	-3.56257	0.689655
OTU3293	-3.83505	0.689655
OTU3312	-1.71555	0.689655
OTU3323	-2.87384	0.689655
OTU3352	-3.89417	0.689655
OTU3407	-2.99278	0.689655
OTU3427	-2.79653	0.689655
OTU3438	-3.52813	0.689655
OTU3459	-3.83505	0.689655
OTU3504	-2.7053	0.689655
OTU396	-3.8636	0.689655
OTU401	-3.40368	0.689655
OTU451	-3.68054	0.689655
OTU475	-3.55422	0.689655
OTU486	-3.76585	0.689655
OTU501	-3.75917	0.689655
OTU502	-3.83901	0.689655
OTU588	-4.27438	0.689655
OTU693	-3.6334	0.689655
OTU694	-3.88967	0.689655
OTU695	-2.29199	0.689655
OTU749	-2.74226	0.689655
OTU751	-3.23795	0.689655
OTU762	-2.7625	0.689655
OTU763	-3.56257	0.689655
OTU766	-2.5356	0.689655
OTU781	-3.07779	0.689655
OTU809	-3.42007	0.689655
OTU817	-2.74418	0.689655
OTU831	-3.84705	0.689655
OTU844	-3.13215	0.689655
OTU862	-2.40839	0.689655
OTU896	-3.55629	0.689655
OTU120	-3.74933	0.655172
OTU1222	-4.15216	0.655172
OTU1240	-3.51283	0.655172
OTU1371	-2.7595	0.655172
OTU175	-3.39356	0.655172
OTU251	-3.94194	0.655172
OTU2539	-3.86784	0.655172
OTU255	-3.24196	0.655172
OTU2647	-3.33237	0.655172
OTU291	-3.29211	0.655172
OTU3130	-3.72415	0.655172
OTU322	-3.92705	0.655172
OTU3320	-3.65372	0.655172
OTU3327	-3.30357	0.655172
OTU3333	-3.62117	0.655172
OTU336	-3.80089	0.655172
OTU3387	-3.77953	0.655172
OTU3440	-3.395	0.655172
OTU3448	-3.42619	0.655172
OTU3478	-3.23102	0.655172
OTU3485	-2.97553	0.655172
OTU3535	-2.80529	0.655172
OTU426	-3.58197	0.655172
OTU513	-3.87644	0.655172
OTU580	-4.14404	0.655172
OTU586	-3.36322	0.655172
OTU628	-4.07026	0.655172
OTU639	-3.6046	0.655172
OTU692	-1.83367	0.655172
OTU719	-2.99562	0.655172
OTU737	-3.23695	0.655172
OTU745	-3.03383	0.655172
OTU753	-3.07572	0.655172
OTU783	-3.57977	0.655172
OTU808	-3.83901	0.655172
OTU847	-3.02092	0.655172
OTU856	-3.80825	0.655172
OTU874	-3.68331	0.655172
OTU897	-3.59768	0.655172
OTU1105	-4.00138	0.62069
OTU1111	-3.54602	0.62069
OTU1138	-3.76923	0.62069
OTU1156	-3.9222	0.62069
OTU1296	-4.0771	0.62069
OTU1483	-3.84301	0.62069
OTU188	-3.31059	0.62069
OTU208	-3.93196	0.62069
OTU244	-4.16044	0.62069
OTU2497	-3.96262	0.62069
OTU2504	-2.79871	0.62069
OTU2622	-3.61876	0.62069
OTU271	-3.27984	0.62069
OTU280	-3.71808	0.62069
OTU289	-3.8808	0.62069
OTU311	-4.16044	0.62069
OTU3247	-4.0771	0.62069
OTU3295	-3.40077	0.62069
OTU3299	-3.15134	0.62069
OTU3356	-2.68695	0.62069
OTU3368	-3.30473	0.62069
OTU3412	-2.52542	0.62069
OTU3422	-3.72415	0.62069
OTU3435	-3.7625	0.62069
OTU3488	-3.94194	0.62069
OTU3511	-3.44507	0.62069
OTU3531	-3.72722	0.62069
OTU3540	-4.04393	0.62069
OTU381	-4.05689	0.62069
OTU397	-3.97881	0.62069
OTU414	-4.00721	0.62069
OTU449	-2.97717	0.62069
OTU544	-3.7461	0.62069
OTU556	-3.88521	0.62069
OTU565	-3.73656	0.62069
OTU620	-3.83505	0.62069
OTU682	-3.90796	0.62069
OTU684	-3.54198	0.62069
OTU699	-3.03258	0.62069
OTU716	-3.44669	0.62069
OTU740	-3.80825	0.62069
OTU761	-4.03759	0.62069
OTU780	-3.10928	0.62069
OTU798	-3.42465	0.62069
OTU826	-3.44669	0.62069
OTU840	-3.16211	0.62069
OTU848	-3.04972	0.62069
OTU857	-4.07026	0.62069
OTU859	-4.09111	0.62069
OTU866	-3.22226	0.62069
OTU872	-2.94651	0.62069
OTU1022	-4.10559	0.586207
OTU1185	-3.49623	0.586207
OTU1210	-3.61399	0.586207
OTU1362	-2.90239	0.586207
OTU1749	-3.0149	0.586207
OTU215	-4.09111	0.586207
OTU2515	-3.87212	0.586207
OTU254	-4.03759	0.586207
OTU262	-3.59088	0.586207
OTU300	-3.56257	0.586207
OTU305	-3.29665	0.586207
OTU3213	-3.28094	0.586207
OTU3230	-3.56468	0.586207
OTU3242	-3.68892	0.586207
OTU3321	-3.43239	0.586207
OTU3335	-3.53599	0.586207
OTU3364	-4.18624	0.586207
OTU3402	-3.18096	0.586207
OTU3421	-3.49262	0.586207
OTU3436	-3.82336	0.586207
OTU346	-3.49442	0.586207
OTU360	-3.89871	0.586207
OTU380	-3.64855	0.586207
OTU399	-4.0771	0.586207
OTU408	-3.79365	0.586207
OTU428	-3.2025	0.586207
OTU471	-3.64344	0.586207
OTU472	-4.16887	0.586207
OTU570	-3.47504	0.586207
OTU596	-3.85113	0.586207
OTU607	-3.1538	0.586207
OTU638	-4.05036	0.586207
OTU696	-2.31012	0.586207
OTU713	-4.06353	0.586207
OTU715	-3.78302	0.586207
OTU73	-4.07026	0.586207
OTU770	-3.00428	0.586207
OTU778	-3.66692	0.586207
OTU1124	-4.16887	0.551724
OTU1175	-4.24297	0.551724
OTU1191	-2.81877	0.551724
OTU1203	-3.81198	0.551724
OTU1236	-3.68892	0.551724
OTU1241	-3.24805	0.551724
OTU146	-3.11904	0.551724
OTU1580	-3.85525	0.551724
OTU1864	-3.50353	0.551724
OTU203	-4.00721	0.551724
OTU223	-3.62602	0.551724
OTU2283	-3.92705	0.551724
OTU235	-3.78653	0.551724
OTU248	-3.94194	0.551724
OTU2493	-1.87866	0.551724
OTU2706	-3.0179	0.551724
OTU2819	-4.23299	0.551724
OTU293	-4.35792	0.551724
OTU3023	-4.29665	0.551724
OTU3236	-4.05689	0.551724
OTU3239	-4.12825	0.551724
OTU3285	-3.95216	0.551724
OTU3330	-3.91265	0.551724
OTU3375	-4.28537	0.551724
OTU3468	-4.20434	0.551724
OTU3475	-3.79365	0.551724
OTU3489	-3.25735	0.551724
OTU3582	-2.07938	0.551724
OTU3608	-3.76585	0.551724
OTU369	-3.88521	0.551724
OTU377	-4.29665	0.551724
OTU403	-4.03134	0.551724
OTU413	-4.12056	0.551724
OTU484	-3.97881	0.551724
OTU496	-4.14404	0.551724
OTU512	-3.88967	0.551724
OTU537	-3.84301	0.551724
OTU540	-4.01911	0.551724
OTU557	-3.73972	0.551724
OTU610	-4.09829	0.551724
OTU629	-3.70618	0.551724
OTU667	-3.96262	0.551724
OTU668	-4.01312	0.551724
OTU708	-3.00545	0.551724
OTU735	-3.52041	0.551724
OTU790	-3.32866	0.551724
OTU792	-3.97881	0.551724
OTU797	-3.88967	0.551724
OTU854	-3.67504	0.551724
OTU881	-3.88967	0.551724
OTU885	-4.05036	0.551724
OTU886	-3.9222	0.551724
OTU901	-3.34114	0.551724
OTU1136	-3.87212	0.517241
OTU1155	-3.97881	0.517241
OTU1215	-4.20434	0.517241
OTU1247	-3.98434	0.517241
OTU1278	-3.80089	0.517241
OTU149	-4.04393	0.517241
OTU1745	-3.80089	0.517241
OTU2311	-3.93196	0.517241
OTU2413	-3.06219	0.517241
OTU2475	-2.94855	0.517241
OTU2503	-4.16044	0.517241
OTU2560	-3.98995	0.517241
OTU2583	-4.33237	0.517241
OTU3001	-3.96262	0.517241
OTU3234	-3.7625	0.517241
OTU327	-4.0771	0.517241
OTU3282	-4.37129	0.517241
OTU3374	-3.69459	0.517241
OTU3381	-4.33237	0.517241
OTU3426	-3.544	0.517241
OTU3433	-4.09111	0.517241
OTU3443	-4.07026	0.517241
OTU3462	-2.47297	0.517241
OTU3473	-3.45319	0.517241
OTU3501	-3.65372	0.517241
OTU3526	-3.99562	0.517241
OTU3530	-3.79008	0.517241
OTU3626	-3.79008	0.517241
OTU450	-4.32014	0.517241
OTU452	-3.95736	0.517241
OTU497	-3.88521	0.517241
OTU552	-4.29665	0.517241
OTU590	-3.59768	0.517241
OTU60	-4.16044	0.517241
OTU654	-4.42928	0.517241
OTU666	-3.48374	0.517241
OTU679	-4.33237	0.517241
OTU698	-4.21368	0.517241
OTU700	-3.68892	0.517241
OTU705	-3.79008	0.517241
OTU721	-4.08405	0.517241
OTU738	-4.03759	0.517241
OTU768	-3.22323	0.517241
OTU777	-3.86784	0.517241
OTU788	-3.80089	0.517241
OTU794	-3.7625	0.517241
OTU816	-4.4785	0.517241
OTU828	-4.07026	0.517241
OTU839	-3.89871	0.517241
OTU867	-4.21368	0.517241
OTU882	-3.82336	0.517241
OTU892	-3.0185	0.517241
OTU1053	-4.24297	0.482759
OTU1128	-4.41404	0.482759
OTU1148	-4.49623	0.482759
OTU1245	-3.70912	0.482759
OTU1288	-4.17747	0.482759
OTU218	-3.87644	0.482759
OTU237	-3.75586	0.482759
OTU2512	-4.28537	0.482759
OTU258	-3.95216	0.482759
OTU259	-3.59768	0.482759
OTU2820	-3.38228	0.482759
OTU294	-4.39932	0.482759
OTU3157	-4.16044	0.482759
OTU3259	-4.23299	0.482759
OTU3301	-4.20434	0.482759
OTU3308	-4.02518	0.482759
OTU3370	-3.67504	0.482759
OTU3451	-4.03134	0.482759
OTU3496	-3.65113	0.482759
OTU3508	-3.80089	0.482759
OTU3610	-4.12056	0.482759
OTU393	-3.36056	0.482759
OTU435	-3.81198	0.482759
OTU462	-3.15711	0.482759
OTU479	-4.37129	0.482759
OTU516	-2.94907	0.482759
OTU528	-4.22323	0.482759
OTU553	-4.57541	0.482759
OTU594	-4.17747	0.482759
OTU634	-3.85525	0.482759
OTU689	-3.98434	0.482759
OTU704	-3.95216	0.482759
OTU706	-3.11677	0.482759
OTU734	-3.76585	0.482759
OTU791	-3.93692	0.482759
OTU815	-3.88967	0.482759
OTU845	-4.29665	0.482759
OTU900	-3.79726	0.482759
OTU958	-4.04393	0.482759
OTU983	-4.33237	0.482759
OTU1004	-4.39932	0.448276
OTU1013	-4.34496	0.448276
OTU1027	-3.05821	0.448276
OTU1071	-4.53402	0.448276
OTU1127	-3.97881	0.448276
OTU1137	-4.11301	0.448276
OTU1190	-4.25319	0.448276
OTU1261	-4.16044	0.448276
OTU135	-3.57541	0.448276
OTU1520	-4.12056	0.448276
OTU1603	-3.07779	0.448276
OTU166	-4.01312	0.448276
OTU177	-4.09829	0.448276
OTU1788	-4.20434	0.448276
OTU1875	-4.4785	0.448276
OTU1974	-4.01911	0.448276
OTU231	-4.07026	0.448276
OTU2496	-4.42928	0.448276
OTU250	-4.67232	0.448276
OTU2509	-2.17782	0.448276
OTU2541	-4.42928	0.448276
OTU2580	-4.34496	0.448276
OTU2585	-3.77607	0.448276
OTU2590	-1.93181	0.448276
OTU2668	-4.29665	0.448276
OTU2809	-4.51471	0.448276
OTU2860	-3.85941	0.448276
OTU3277	-3.84301	0.448276
OTU3278	-2.66988	0.448276
OTU3298	-4.34496	0.448276
OTU3403	-4.05036	0.448276
OTU3452	-3.41554	0.448276
OTU3490	-4.44507	0.448276
OTU3499	-4.26365	0.448276
OTU3500	-3.34496	0.448276
OTU3542	-4.34496	0.448276
OTU3548	-4.21368	0.448276
OTU367	-3.37951	0.448276
OTU387	-4.23299	0.448276
OTU398	-3.36589	0.448276
OTU402	-4.18624	0.448276
OTU416	-3.83901	0.448276
OTU421	-4.23299	0.448276
OTU429	-3.40809	0.448276
OTU500	-1.87966	0.448276
OTU507	-4.51471	0.448276
OTU518	-4.33237	0.448276
OTU554	-4.16044	0.448276
OTU564	-3.70325	0.448276
OTU652	-4.22323	0.448276
OTU655	-3.34624	0.448276
OTU67	-4.14404	0.448276
OTU676	-3.77263	0.448276
OTU707	-3.91265	0.448276
OTU709	-4.07026	0.448276
OTU718	-3.77953	0.448276
OTU726	-4.28537	0.448276
OTU741	-4.28537	0.448276
OTU757	-3.85941	0.448276
OTU776	-4.46147	0.448276
OTU800	-4.38508	0.448276
OTU819	-4.03759	0.448276
OTU825	-4.07026	0.448276
OTU887	-4.16887	0.448276
OTU945	-4.64599	0.448276
OTU1020	-4.32014	0.413793
OTU1045	-4.27438	0.413793
OTU113	-4.42928	0.413793
OTU1131	-4.46147	0.413793
OTU1157	-3.81198	0.413793
OTU1171	-4.23299	0.413793
OTU1214	-4.29665	0.413793
OTU1223	-4.18624	0.413793
OTU1224	-4.62117	0.413793
OTU1232	-4.39932	0.413793
OTU1305	-4.20434	0.413793
OTU1423	-4.33237	0.413793
OTU1602	-4.53402	0.413793
OTU191	-4.0771	0.413793
OTU1940	-3.67232	0.413793
OTU199	-3.22808	0.413793
OTU213	-4.08405	0.413793
OTU2549	-2.61446	0.413793
OTU264	-4.4785	0.413793
OTU285	-4.62117	0.413793
OTU290	-4.44507	0.413793
OTU3057	-4.1952	0.413793
OTU308	-4.62117	0.413793
OTU3222	-4.20434	0.413793
OTU3313	-2.56638	0.413793
OTU3337	-3.81574	0.413793
OTU3348	-4.23299	0.413793
OTU3444	-4.30824	0.413793
OTU3483	-4.25319	0.413793
OTU351	-3.81574	0.413793
OTU3528	-4.01911	0.413793
OTU3600	-3.84705	0.413793
OTU3614	-4.27438	0.413793
OTU3629	-4.39932	0.413793
OTU382	-3.83901	0.413793
OTU419	-3.92705	0.413793
OTU433	-3.42465	0.413793
OTU490	-4.23299	0.413793
OTU5	-3.00956	0.413793
OTU506	-3.8808	0.413793
OTU514	-4.09111	0.413793
OTU521	-3.98995	0.413793
OTU568	-4.62117	0.413793
OTU591	-3.63589	0.413793
OTU623	-4.35792	0.413793
OTU636	-4.41404	0.413793
OTU646	-4.21368	0.413793
OTU660	-3.83901	0.413793
OTU663	-4.44507	0.413793
OTU673	-4.44507	0.413793
OTU686	-3.98995	0.413793
OTU760	-4.01911	0.413793
OTU833	-4.51471	0.413793
OTU834	-4.16044	0.413793
OTU846	-4.08405	0.413793
OTU948	-4.59768	0.413793
OTU1	-4.53402	0.37931
OTU1011	-4.37129	0.37931
OTU1012	-4.57541	0.37931
OTU1041	-4.17747	0.37931
OTU1057	-4.05689	0.37931
OTU1060	-4.39932	0.37931
OTU1094	-4.03759	0.37931
OTU1158	-4.32014	0.37931
OTU1168	-4.26365	0.37931
OTU1194	-4.23299	0.37931
OTU123	-4.35792	0.37931
OTU1270	-4.57541	0.37931
OTU1361	-3.58864	0.37931
OTU1364	-4.46147	0.37931
OTU1388	-4.24297	0.37931
OTU1458	-4.4785	0.37931
OTU1542	-4.03759	0.37931
OTU1597	-3.55422	0.37931
OTU163	-4.34496	0.37931
OTU17	-4.22323	0.37931
OTU1871	-4.28537	0.37931
OTU2034	-4.53402	0.37931
OTU2048	-4.37129	0.37931
OTU205	-4.29665	0.37931
OTU210	-3.29438	0.37931
OTU233	-4.57541	0.37931
OTU2531	-4.57541	0.37931
OTU2553	-3.2626	0.37931
OTU2554	-3.90331	0.37931
OTU2570	-4.53402	0.37931
OTU2572	-3.99562	0.37931
OTU281	-3.88967	0.37931
OTU288	-4.32014	0.37931
OTU2925	-2.95527	0.37931
OTU3034	-4.79726	0.37931
OTU310	-4.35792	0.37931
OTU3232	-4.44507	0.37931
OTU331	-4.55422	0.37931
OTU3319	-4.17747	0.37931
OTU3329	-3.82336	0.37931
OTU3423	-4.35792	0.37931
OTU3434	-4.32014	0.37931
OTU3514	-3.66159	0.37931
OTU3579	-4.37129	0.37931
OTU3585	-4.37129	0.37931
OTU363	-4.06353	0.37931
OTU388	-4.55422	0.37931
OTU417	-4.39932	0.37931
OTU469	-4.13608	0.37931
OTU482	-4.16044	0.37931
OTU487	-4.39932	0.37931
OTU505	-4.38508	0.37931
OTU563	-4.64599	0.37931
OTU576	-4.49623	0.37931
OTU589	-4.64599	0.37931
OTU61	-4.25319	0.37931
OTU643	-4.46147	0.37931
OTU649	-4.35792	0.37931
OTU665	-4.26365	0.37931
OTU743	-4.41404	0.37931
OTU746	-3.96795	0.37931
OTU789	-4.24297	0.37931
OTU820	-3.79365	0.37931
OTU869	-4.21368	0.37931
OTU986	-4.04393	0.37931
OTU1003	-3.51471	0.344828
OTU1005	-4.51471	0.344828
OTU1065	-3.87644	0.344828
OTU1108	-4.51471	0.344828
OTU1114	-4.64599	0.344828
OTU1140	-4.49623	0.344828
OTU116	-4.04393	0.344828
OTU1170	-4.55422	0.344828
OTU1198	-4.62117	0.344828
OTU121	-4.09829	0.344828
OTU1265	-4.4785	0.344828
OTU1374	-2.80862	0.344828
OTU1379	-4.09829	0.344828
OTU1393	-4.79726	0.344828
OTU1405	-3.61876	0.344828
OTU141	-4.51471	0.344828
OTU1469	-3.90331	0.344828
OTU1473	-3.94194	0.344828
OTU1577	-2.97389	0.344828
OTU158	-4.27438	0.344828
OTU1584	-4.15216	0.344828
OTU1599	-4.30824	0.344828
OTU186	-3.05821	0.344828
OTU1863	-4.30824	0.344828
OTU1923	-4.17747	0.344828
OTU200	-4.57541	0.344828
OTU202	-4.70035	0.344828
OTU2059	-3.89417	0.344828
OTU2107	-3.95736	0.344828
OTU2164	-3.75917	0.344828
OTU217	-4.27438	0.344828
OTU2184	-4.12056	0.344828
OTU2265	-4.03134	0.344828
OTU2501	-4.38508	0.344828
OTU2502	-4.11301	0.344828
OTU2514	-4.41404	0.344828
OTU2579	-4.21368	0.344828
OTU2605	-4.62117	0.344828
OTU2708	-4.59768	0.344828
OTU276	-4.55422	0.344828
OTU282	-4.28537	0.344828
OTU2922	-4.7625	0.344828
OTU3291	-4.64599	0.344828
OTU3314	-3.88967	0.344828
OTU3343	-4.64599	0.344828
OTU3457	-4.12825	0.344828
OTU3463	-3.80089	0.344828
OTU3497	-4.51471	0.344828
OTU378	-4.35792	0.344828
OTU407	-4.22323	0.344828
OTU415	-3.97335	0.344828
OTU454	-4.49623	0.344828
OTU461	-4.55422	0.344828
OTU474	-4.51471	0.344828
OTU48	-4.24297	0.344828
OTU494	-4.26365	0.344828
OTU499	-4.64599	0.344828
OTU508	-4.64599	0.344828
OTU533	-4.53402	0.344828
OTU585	-4.53402	0.344828
OTU600	-4.05689	0.344828
OTU605	-4.44507	0.344828
OTU657	-3.98434	0.344828
OTU659	-4.28537	0.344828
OTU688	-4.27438	0.344828
OTU724	-4.05689	0.344828
OTU747	-4.55422	0.344828
OTU772	-4.73031	0.344828
OTU799	-4.29665	0.344828
OTU841	-4.62117	0.344828
OTU842	-3.86784	0.344828
OTU873	-3.95216	0.344828
OTU876	-4.37129	0.344828
OTU962	-4.42928	0.344828
OTU999	-4.38508	0.344828
OTU1010	-4.39932	0.310345
OTU1015	-4.73031	0.310345
OTU1059	-4.64599	0.310345
OTU1067	-4.20434	0.310345
OTU1097	-4.4785	0.310345
OTU1100	-4.73031	0.310345
OTU1143	-4.42928	0.310345
OTU1180	-4.41404	0.310345
OTU1226	-4.39932	0.310345
OTU1289	-3.89871	0.310345
OTU1365	-3.70325	0.310345
OTU1390	-4.24297	0.310345
OTU1420	-3.48374	0.310345
OTU1490	-4.53402	0.310345
OTU1491	-4.34496	0.310345
OTU1523	-3.50537	0.310345
OTU1555	-3.94194	0.310345
OTU1559	-4.79726	0.310345
OTU1568	-3.84301	0.310345
OTU1572	-4.26365	0.310345
OTU1586	-4.49623	0.310345
OTU1591	-3.93692	0.310345
OTU1755	-4.64599	0.310345
OTU1764	-3.84705	0.310345
OTU187	-4.0771	0.310345
OTU190	-4.70035	0.310345
OTU193	-3.57541	0.310345
OTU207	-4.51471	0.310345
OTU209	-4.37129	0.310345
OTU2092	-4.53402	0.310345
OTU2093	-4.64599	0.310345
OTU22	-4.38508	0.310345
OTU226	-3.7429	0.310345
OTU2260	-4.00721	0.310345
OTU2308	-4.59768	0.310345
OTU246	-4.57541	0.310345
OTU2483	-3.82336	0.310345
OTU2485	-4.14404	0.310345
OTU2542	-4.32014	0.310345
OTU2565	-4.51471	0.310345
OTU2567	-4.51471	0.310345
OTU2569	-4.1952	0.310345
OTU2582	-4.64599	0.310345
OTU2618	-4.67232	0.310345
OTU2836	-4.42928	0.310345
OTU3260	-4.55422	0.310345
OTU3334	-4.57541	0.310345
OTU337	-4.18624	0.310345
OTU3414	-4.38508	0.310345
OTU3429	-2.45303	0.310345
OTU3466	-4.42928	0.310345
OTU347	-4.51471	0.310345
OTU3482	-4.67232	0.310345
OTU3527	-4.53402	0.310345
OTU371	-4.64599	0.310345
OTU390	-4.27438	0.310345
OTU410	-4.4785	0.310345
OTU422	-4.7625	0.310345
OTU427	-4.59768	0.310345
OTU491	-4.49623	0.310345
OTU503	-3.42928	0.310345
OTU510	-4.38508	0.310345
OTU520	-4.7625	0.310345
OTU545	-4.73031	0.310345
OTU572	-4.16887	0.310345
OTU579	-3.80089	0.310345
OTU581	-4.70035	0.310345
OTU584	-4.46147	0.310345
OTU604	-4.62117	0.310345
OTU624	-4.35792	0.310345
OTU625	-4.70035	0.310345
OTU630	-4.87644	0.310345
OTU647	-4.70035	0.310345
OTU680	-4.7625	0.310345
OTU687	-4.57541	0.310345
OTU744	-4.53402	0.310345
OTU814	-4.7625	0.310345
OTU838	-3.45156	0.310345
OTU861	-4.55422	0.310345
OTU864	-4.22323	0.310345
OTU865	-3.52041	0.310345
OTU895	-4.29665	0.310345
OTU9	-4.38508	0.310345
OTU956	-4.7625	0.310345
OTU959	-4.64599	0.310345
OTU963	-4.35792	0.310345
OTU982	-3.96795	0.310345
OTU1028	-4.62117	0.275862
OTU1052	-4.55422	0.275862
OTU1066	-4.87644	0.275862
OTU1080	-4.51471	0.275862
OTU1084	-4.9222	0.275862
OTU111	-4.35792	0.275862
OTU1115	-4.7625	0.275862
OTU1116	-4.44507	0.275862
OTU1145	-4.83505	0.275862
OTU1195	-4.21368	0.275862
OTU1205	-4.7625	0.275862
OTU1220	-4.62117	0.275862
OTU1235	-4.38508	0.275862
OTU1242	-4.83505	0.275862
OTU1256	-4.83505	0.275862
OTU1300	-4.53402	0.275862
OTU1302	-4.64599	0.275862
OTU1328	-4.97335	0.275862
OTU1354	-4.55422	0.275862
OTU1376	-3.93692	0.275862
OTU1384	-3.6046	0.275862
OTU1409	-3.78302	0.275862
OTU1439	-4.9222	0.275862
OTU1464	-4.73031	0.275862
OTU1466	-3.87212	0.275862
OTU147	-4.70035	0.275862
OTU1545	-4.26365	0.275862
OTU1553	-4.53402	0.275862
OTU1556	-3.90796	0.275862
OTU1557	-4.46147	0.275862
OTU1560	-4.49623	0.275862
OTU1583	-4.59768	0.275862
OTU1585	-4.59768	0.275862
OTU16	-4.70035	0.275862
OTU1605	-4.4785	0.275862
OTU1608	-3.7625	0.275862
OTU1616	-4.35792	0.275862
OTU1633	-4.11301	0.275862
OTU1652	-3.73031	0.275862
OTU1657	-4.37129	0.275862
OTU1666	-4.62117	0.275862
OTU1682	-4.87644	0.275862
OTU1709	-3.64599	0.275862
OTU180	-4.35792	0.275862
OTU198	-4.83505	0.275862
OTU222	-4.62117	0.275862
OTU2474	-3.81198	0.275862
OTU2489	-4.70035	0.275862
OTU2517	-4.79726	0.275862
OTU2520	-4.38508	0.275862
OTU2578	-4.87644	0.275862
OTU2584	-4.62117	0.275862
OTU2632	-4.79726	0.275862
OTU2642	-4.16044	0.275862
OTU267	-4.39932	0.275862
OTU2716	-4.44507	0.275862
OTU316	-4.53402	0.275862
OTU3264	-4.49623	0.275862
OTU3294	-4.70035	0.275862
OTU332	-4.9222	0.275862
OTU3379	-4.79726	0.275862
OTU3420	-4.57541	0.275862
OTU343	-4.29665	0.275862
OTU348	-4.70035	0.275862
OTU3491	-4.44507	0.275862
OTU3502	-4.29665	0.275862
OTU354	-4.73031	0.275862
OTU361	-4.53402	0.275862
OTU362	-4.59768	0.275862
OTU3624	-4.67232	0.275862
OTU394	-4.55422	0.275862
OTU395	-4.51471	0.275862
OTU409	-4.33237	0.275862
OTU439	-4.62117	0.275862
OTU444	-4.57541	0.275862
OTU447	-3.93692	0.275862
OTU47	-4.15216	0.275862
OTU473	-4.59768	0.275862
OTU477	-4.33237	0.275862
OTU478	-4.79726	0.275862
OTU481	-4.9222	0.275862
OTU488	-4.51471	0.275862
OTU541	-4.7625	0.275862
OTU546	-4.83505	0.275862
OTU592	-3.53402	0.275862
OTU602	-4.97335	0.275862
OTU612	-4.53402	0.275862
OTU617	-4.64599	0.275862
OTU68	-4.67232	0.275862
OTU702	-4.24297	0.275862
OTU712	-4.53402	0.275862
OTU755	-4.39932	0.275862
OTU879	-4.41404	0.275862
OTU883	-4.38508	0.275862
OTU890	-4.34496	0.275862
OTU942	-4.79726	0.275862
OTU952	-3.98995	0.275862
OTU955	-4.39932	0.275862
OTU975	-4.55422	0.275862
OTU978	-4.83505	0.275862
OTU1007	-4.87644	0.241379
OTU1044	-4.97335	0.241379
OTU1048	-4.83505	0.241379
OTU1062	-4.9222	0.241379
OTU1072	-4.83505	0.241379
OTU1076	-4.27438	0.241379
OTU108	-4.7625	0.241379
OTU115	-4.79726	0.241379
OTU1160	-4.70035	0.241379
OTU1167	-4.83505	0.241379
OTU1184	-4.67232	0.241379
OTU1189	-4.03134	0.241379
OTU1199	-4.34496	0.241379
OTU1234	-4.4785	0.241379
OTU1293	-5.03134	0.241379
OTU1294	-5.09829	0.241379
OTU1301	-4.57541	0.241379
OTU1333	-4.67232	0.241379
OTU1350	-4.30824	0.241379
OTU1358	-4.53402	0.241379
OTU1378	-4.7625	0.241379
OTU1383	-4.62117	0.241379
OTU1394	-4.7625	0.241379
OTU1399	-3.88521	0.241379
OTU1408	-4.62117	0.241379
OTU1431	-5.03134	0.241379
OTU1446	-4.57541	0.241379
OTU1484	-4.37129	0.241379
OTU1494	-4.64599	0.241379
OTU1506	-4.26365	0.241379
OTU1517	-4.73031	0.241379
OTU1533	-4.79726	0.241379
OTU1534	-3.92705	0.241379
OTU1537	-4.62117	0.241379
OTU1541	-4.64599	0.241379
OTU1543	-4.70035	0.241379
OTU1547	-4.64599	0.241379
OTU1550	-4.79726	0.241379
OTU1574	-3.85525	0.241379
OTU1587	-4.83505	0.241379
OTU1589	-4.67232	0.241379
OTU1593	-4.59768	0.241379
OTU1600	-4.7625	0.241379
OTU1601	-4.97335	0.241379
OTU1619	-4.07026	0.241379
OTU1654	-4.06353	0.241379
OTU171	-4.44507	0.241379
OTU1719	-4.79726	0.241379
OTU1730	-4.53402	0.241379
OTU1733	-4.26365	0.241379
OTU1743	-3.6046	0.241379
OTU179	-3.28761	0.241379
OTU1800	-4.53402	0.241379
OTU1823	-4.62117	0.241379
OTU1836	-4.79726	0.241379
OTU1909	-4.53402	0.241379
OTU2174	-4.97335	0.241379
OTU2239	-4.67232	0.241379
OTU225	-4.79726	0.241379
OTU232	-5.09829	0.241379
OTU2336	-4.9222	0.241379
OTU236	-4.83505	0.241379
OTU2430	-4.79726	0.241379
OTU2431	-4.35792	0.241379
OTU2479	-4.79726	0.241379
OTU2484	-4.35792	0.241379
OTU2508	-4.97335	0.241379
OTU2513	-4.7625	0.241379
OTU2521	-4.62117	0.241379
OTU2535	-3.45648	0.241379
OTU2568	-4.38508	0.241379
OTU257	-4.9222	0.241379
OTU2594	-4.27438	0.241379
OTU2606	-4.0771	0.241379
OTU2612	-4.51471	0.241379
OTU2625	-4.87644	0.241379
OTU2646	-4.38508	0.241379
OTU2669	-4.06353	0.241379
OTU2687	-4.7625	0.241379
OTU2688	-4.21368	0.241379
OTU2691	-3.85525	0.241379
OTU2699	-4.70035	0.241379
OTU27	-4.70035	0.241379
OTU2710	-3.65372	0.241379
OTU272	-4.4785	0.241379
OTU273	-4.38508	0.241379
OTU2778	-3.94702	0.241379
OTU2833	-4.53402	0.241379
OTU2835	-4.9222	0.241379
OTU295	-4.79726	0.241379
OTU302	-4.87644	0.241379
OTU3061	-4.83505	0.241379
OTU3203	-4.9222	0.241379
OTU3233	-4.59768	0.241379
OTU3296	-4.7625	0.241379
OTU3318	-4.57541	0.241379
OTU335	-4.9222	0.241379
OTU3359	-4.83505	0.241379
OTU342	-4.57541	0.241379
OTU3480	-4.70035	0.241379
OTU3505	-4.35792	0.241379
OTU3506	-4.7625	0.241379
OTU3513	-4.59768	0.241379
OTU3556	-4.79726	0.241379
OTU3603	-4.57541	0.241379
OTU3622	-4.11301	0.241379
OTU391	-4.97335	0.241379
OTU420	-4.57541	0.241379
OTU425	-4.87644	0.241379
OTU43	-4.70035	0.241379
OTU438	-4.57541	0.241379
OTU465	-4.70035	0.241379
OTU467	-4.67232	0.241379
OTU527	-4.13608	0.241379
OTU539	-4.73031	0.241379
OTU57	-4.41404	0.241379
OTU603	-4.20434	0.241379
OTU619	-5.03134	0.241379
OTU627	-4.55422	0.241379
OTU730	-4.4785	0.241379
OTU795	-5.03134	0.241379
OTU796	-4.57541	0.241379
OTU81	-4.55422	0.241379
OTU812	-5.03134	0.241379
OTU818	-4.4785	0.241379
OTU821	-4.55422	0.241379
OTU830	-4.17747	0.241379
OTU907	-4.55422	0.241379
OTU95	-5.03134	0.241379
OTU960	-4.55422	0.241379
OTU970	-4.67232	0.241379
OTU984	-4.23299	0.241379
OTU991	-4.70035	0.241379
OTU994	-4.67232	0.241379
OTU101	-4.14404	0.206897
OTU1016	-4.28537	0.206897
OTU102	-4.20434	0.206897
OTU1026	-5.09829	0.206897
OTU1035	-4.97335	0.206897
OTU104	-5.17747	0.206897
OTU1055	-4.97335	0.206897
OTU1070	-4.67232	0.206897
OTU1120	-5.03134	0.206897
OTU1129	-5.03134	0.206897
OTU1133	-4.87644	0.206897
OTU1141	-5.03134	0.206897
OTU1142	-5.09829	0.206897
OTU1144	-4.7625	0.206897
OTU1183	-4.7625	0.206897
OTU1196	-4.70035	0.206897
OTU1200	-5.03134	0.206897
OTU1207	-4.83505	0.206897
OTU1213	-4.97335	0.206897
OTU1216	-4.53402	0.206897
OTU1258	-5.17747	0.206897
OTU1271	-4.67232	0.206897
OTU1282	-4.97335	0.206897
OTU129	-4.97335	0.206897
OTU1299	-4.97335	0.206897
OTU1303	-5.09829	0.206897
OTU1316	-5.03134	0.206897
OTU1352	-4.51471	0.206897
OTU136	-4.7625	0.206897
OTU1363	-3.42773	0.206897
OTU1370	-4.26365	0.206897
OTU1373	-4.83505	0.206897
OTU1406	-4.30824	0.206897
OTU1407	-3.4483	0.206897
OTU1412	-5.17747	0.206897
OTU1417	-4.62117	0.206897
OTU1419	-4.39932	0.206897
OTU1428	-4.59768	0.206897
OTU1436	-4.87644	0.206897
OTU145	-4.15216	0.206897
OTU1468	-4.32014	0.206897
OTU1475	-4.64599	0.206897
OTU1477	-5.09829	0.206897
OTU1489	-4.87644	0.206897
OTU1497	-4.51471	0.206897
OTU1499	-4.70035	0.206897
OTU1507	-4.67232	0.206897
OTU1530	-5.09829	0.206897
OTU1532	-4.37129	0.206897
OTU1563	-4.62117	0.206897
OTU1569	-4.34496	0.206897
OTU1573	-4.21368	0.206897
OTU1588	-4.30824	0.206897
OTU1592	-4.38508	0.206897
OTU1595	-4.67232	0.206897
OTU1596	-4.9222	0.206897
OTU1598	-4.55422	0.206897
OTU1607	-4.64599	0.206897
OTU1629	-4.57541	0.206897
OTU1660	-4.4785	0.206897
OTU1663	-4.87644	0.206897
OTU1664	-5.09829	0.206897
OTU1667	-4.87644	0.206897
OTU1680	-4.59768	0.206897
OTU1710	-4.53402	0.206897
OTU173	-5.09829	0.206897
OTU1731	-4.25319	0.206897
OTU1735	-3.35139	0.206897
OTU1738	-4.55422	0.206897
OTU1787	-5.03134	0.206897
OTU1799	-5.09829	0.206897
OTU1825	-4.67232	0.206897
OTU1855	-5.17747	0.206897
OTU1879	-4.55422	0.206897
OTU19	-4.10559	0.206897
OTU1905	-4.83505	0.206897
OTU195	-4.79726	0.206897
OTU1969	-4.97335	0.206897
OTU201	-5.03134	0.206897
OTU206	-4.79726	0.206897
OTU2066	-4.64599	0.206897
OTU211	-4.79726	0.206897
OTU2111	-4.18624	0.206897
OTU2115	-3.71507	0.206897
OTU214	-4.79726	0.206897
OTU2204	-4.49623	0.206897
OTU2337	-5.03134	0.206897
OTU2451	-5.17747	0.206897
OTU2458	-4.37129	0.206897
OTU2469	-4.41404	0.206897
OTU2471	-4.30824	0.206897
OTU2488	-4.59768	0.206897
OTU2498	-4.97335	0.206897
OTU2510	-4.18624	0.206897
OTU2533	-4.97335	0.206897
OTU2536	-4.87644	0.206897
OTU2550	-4.53402	0.206897
OTU256	-5.03134	0.206897
OTU2561	-5.03134	0.206897
OTU2566	-4.49623	0.206897
OTU2638	-5.09829	0.206897
OTU2650	-4.73031	0.206897
OTU2695	-4.62117	0.206897
OTU2705	-3.7461	0.206897
OTU2707	-5.17747	0.206897
OTU2719	-5.03134	0.206897
OTU274	-4.83505	0.206897
OTU279	-4.4785	0.206897
OTU2805	-5.17747	0.206897
OTU2841	-4.09111	0.206897
OTU2867	-4.57541	0.206897
OTU2886	-4.9222	0.206897
OTU2908	-4.37129	0.206897
OTU2909	-5.03134	0.206897
OTU297	-5.09829	0.206897
OTU2994	-4.46147	0.206897
OTU303	-5.09829	0.206897
OTU3064	-4.7625	0.206897
OTU317	-4.39932	0.206897
OTU3240	-4.67232	0.206897
OTU3261	-4.4785	0.206897
OTU3269	-4.97335	0.206897
OTU3275	-4.97335	0.206897
OTU3316	-4.27438	0.206897
OTU3357	-4.57541	0.206897
OTU3373	-4.73031	0.206897
OTU3393	-4.7625	0.206897
OTU3411	-4.79726	0.206897
OTU3432	-4.01911	0.206897
OTU3461	-4.57541	0.206897
OTU3487	-4.38508	0.206897
OTU3566	-4.37129	0.206897
OTU3573	-4.16887	0.206897
OTU3588	-4.9222	0.206897
OTU3601	-4.55422	0.206897
OTU3613	-4.87644	0.206897
OTU3634	-4.7625	0.206897
OTU368	-4.9222	0.206897
OTU372	-5.03134	0.206897
OTU376	-4.79726	0.206897
OTU385	-4.83505	0.206897
OTU405	-4.9222	0.206897
OTU418	-5.17747	0.206897
OTU424	-5.03134	0.206897
OTU431	-4.46147	0.206897
OTU443	-4.83505	0.206897
OTU445	-4.70035	0.206897
OTU464	-4.9222	0.206897
OTU476	-4.64599	0.206897
OTU51	-5.03134	0.206897
OTU519	-4.73031	0.206897
OTU529	-4.28537	0.206897
OTU530	-4.79726	0.206897
OTU531	-5.09829	0.206897
OTU534	-4.70035	0.206897
OTU549	-5.03134	0.206897
OTU551	-4.87644	0.206897
OTU567	-4.70035	0.206897
OTU575	-4.97335	0.206897
OTU609	-4.62117	0.206897
OTU631	-4.9222	0.206897
OTU635	-4.87644	0.206897
OTU66	-5.17747	0.206897
OTU661	-5.03134	0.206897
OTU672	-4.59768	0.206897
OTU677	-4.62117	0.206897
OTU697	-4.73031	0.206897
OTU714	-4.64599	0.206897
OTU729	-4.70035	0.206897
OTU74	-4.83505	0.206897
OTU803	-4.39932	0.206897
OTU807	-5.17747	0.206897
OTU811	-4.9222	0.206897
OTU824	-5.17747	0.206897
OTU835	-4.73031	0.206897
OTU855	-4.30824	0.206897
OTU88	-4.70035	0.206897
OTU939	-4.97335	0.206897
OTU94	-4.70035	0.206897
OTU947	-4.67232	0.206897
OTU972	-5.03134	0.206897
OTU1001	-4.9222	0.172414
OTU1056	-5.09829	0.172414
OTU1077	-4.51471	0.172414
OTU1087	-5.27438	0.172414
OTU109	-5.03134	0.172414
OTU1093	-4.79726	0.172414
OTU1098	-5.17747	0.172414
OTU1104	-4.7625	0.172414
OTU1109	-5.03134	0.172414
OTU1113	-4.70035	0.172414
OTU1118	-5.09829	0.172414
OTU1166	-5.17747	0.172414
OTU117	-5.27438	0.172414
OTU1176	-4.79726	0.172414
OTU1277	-5.27438	0.172414
OTU1290	-4.97335	0.172414
OTU1297	-5.17747	0.172414
OTU1306	-5.09829	0.172414
OTU1372	-5.09829	0.172414
OTU1375	-4.70035	0.172414
OTU1377	-4.46147	0.172414
OTU1382	-4.51471	0.172414
OTU1387	-4.97335	0.172414
OTU1396	-4.73031	0.172414
OTU140	-5.27438	0.172414
OTU1400	-3.83505	0.172414
OTU1411	-4.83505	0.172414
OTU1418	-4.97335	0.172414
OTU1422	-5.17747	0.172414
OTU1426	-4.97335	0.172414
OTU1427	-4.59768	0.172414
OTU1432	-4.7625	0.172414
OTU1445	-4.67232	0.172414
OTU1449	-4.28537	0.172414
OTU1454	-4.87644	0.172414
OTU1457	-4.83505	0.172414
OTU1459	-4.57541	0.172414
OTU1465	-4.79726	0.172414
OTU1472	-5.03134	0.172414
OTU1479	-4.57541	0.172414
OTU1488	-4.97335	0.172414
OTU1492	-4.97335	0.172414
OTU1498	-5.03134	0.172414
OTU1503	-4.35792	0.172414
OTU1504	-4.87644	0.172414
OTU1524	-4.97335	0.172414
OTU1528	-4.35792	0.172414
OTU1561	-5.09829	0.172414
OTU1564	-4.64599	0.172414
OTU1609	-4.97335	0.172414
OTU1615	-5.27438	0.172414
OTU1620	-4.46147	0.172414
OTU1621	-3.8636	0.172414
OTU1623	-4.67232	0.172414
OTU1645	-5.17747	0.172414
OTU1661	-4.59768	0.172414
OTU1665	-3.91265	0.172414
OTU1668	-5.27438	0.172414
OTU1678	-5.09829	0.172414
OTU1688	-4.83505	0.172414
OTU1706	-5.09829	0.172414
OTU1723	-5.27438	0.172414
OTU1724	-4.02518	0.172414
OTU1732	-4.53402	0.172414
OTU1740	-4.59768	0.172414
OTU176	-5.03134	0.172414
OTU1772	-5.27438	0.172414
OTU178	-4.79726	0.172414
OTU1810	-4.79726	0.172414
OTU1832	-4.53402	0.172414
OTU1833	-4.87644	0.172414
OTU1834	-4.67232	0.172414
OTU1842	-4.87644	0.172414
OTU1843	-4.32014	0.172414
OTU1852	-4.73031	0.172414
OTU1858	-4.83505	0.172414
OTU1862	-4.83505	0.172414
OTU1877	-4.9222	0.172414
OTU1886	-4.59768	0.172414
OTU1901	-4.83505	0.172414
OTU1911	-4.9222	0.172414
OTU1916	-5.09829	0.172414
OTU1938	-5.09829	0.172414
OTU1941	-4.9222	0.172414
OTU1957	-5.03134	0.172414
OTU1999	-5.27438	0.172414
OTU2033	-5.17747	0.172414
OTU2095	-4.67232	0.172414
OTU2145	-5.27438	0.172414
OTU2156	-5.03134	0.172414
OTU2253	-4.59768	0.172414
OTU2276	-5.17747	0.172414
OTU2365	-4.83505	0.172414
OTU2387	-5.09829	0.172414
OTU2395	-4.87644	0.172414
OTU24	-5.27438	0.172414
OTU240	-4.9222	0.172414
OTU2446	-4.57541	0.172414
OTU245	-4.97335	0.172414
OTU2462	-4.9222	0.172414
OTU2473	-4.79726	0.172414
OTU2495	-4.55422	0.172414
OTU2507	-5.03134	0.172414
OTU2526	-5.03134	0.172414
OTU2527	-4.83505	0.172414
OTU2532	-4.59768	0.172414
OTU2540	-4.64599	0.172414
OTU2547	-5.09829	0.172414
OTU2552	-5.27438	0.172414
OTU2563	-5.27438	0.172414
OTU2599	-4.12056	0.172414
OTU2601	-5.09829	0.172414
OTU2609	-4.87644	0.172414
OTU2613	-4.97335	0.172414
OTU2619	-5.17747	0.172414
OTU263	-4.70035	0.172414
OTU2630	-4.9222	0.172414
OTU2644	-5.03134	0.172414
OTU2662	-4.38508	0.172414
OTU2673	-4.79726	0.172414
OTU2676	-4.97335	0.172414
OTU2698	-4.57541	0.172414
OTU270	-5.03134	0.172414
OTU2702	-4.53402	0.172414
OTU2717	-4.18624	0.172414
OTU2721	-4.87644	0.172414
OTU2792	-5.17747	0.172414
OTU28	-5.03134	0.172414
OTU2800	-4.24297	0.172414
OTU2804	-4.73031	0.172414
OTU2810	-4.97335	0.172414
OTU284	-5.03134	0.172414
OTU2894	-4.83505	0.172414
OTU2913	-4.79726	0.172414
OTU2919	-5.09829	0.172414
OTU2958	-4.9222	0.172414
OTU3021	-4.97335	0.172414
OTU31	-4.87644	0.172414
OTU3126	-4.16887	0.172414
OTU3128	-4.41404	0.172414
OTU3171	-5.03134	0.172414
OTU3210	-5.09829	0.172414
OTU328	-5.27438	0.172414
OTU3286	-4.41404	0.172414
OTU3353	-4.83505	0.172414
OTU3380	-4.30824	0.172414
OTU3382	-5.09829	0.172414
OTU3390	-5.17747	0.172414
OTU3396	-4.97335	0.172414
OTU34	-5.17747	0.172414
OTU3460	-5.09829	0.172414
OTU3472	-4.79726	0.172414
OTU3484	-5.09829	0.172414
OTU349	-5.17747	0.172414
OTU3509	-4.67232	0.172414
OTU352	-4.9222	0.172414
OTU3541	-4.64599	0.172414
OTU3576	-5.09829	0.172414
OTU358	-5.17747	0.172414
OTU3584	-4.67232	0.172414
OTU3616	-4.79726	0.172414
OTU3623	-4.4785	0.172414
OTU364	-4.41404	0.172414
OTU384	-5.03134	0.172414
OTU40	-5.09829	0.172414
OTU406	-4.73031	0.172414
OTU434	-5.03134	0.172414
OTU470	-4.87644	0.172414
OTU525	-5.17747	0.172414
OTU53	-4.97335	0.172414
OTU536	-5.03134	0.172414
OTU56	-5.03134	0.172414
OTU578	-5.27438	0.172414
OTU583	-5.27438	0.172414
OTU593	-4.79726	0.172414
OTU601	-5.09829	0.172414
OTU606	-5.09829	0.172414
OTU608	-5.27438	0.172414
OTU614	-4.79726	0.172414
OTU615	-5.27438	0.172414
OTU632	-5.17747	0.172414
OTU648	-4.9222	0.172414
OTU650	-4.9222	0.172414
OTU656	-5.17747	0.172414
OTU664	-5.03134	0.172414
OTU670	-4.87644	0.172414
OTU674	-4.9222	0.172414
OTU742	-4.9222	0.172414
OTU758	-4.51471	0.172414
OTU77	-5.03134	0.172414
OTU793	-4.9222	0.172414
OTU810	-4.97335	0.172414
OTU889	-4.51471	0.172414
OTU894	-4.67232	0.172414
OTU935	-4.9222	0.172414
OTU946	-5.27438	0.172414
OTU957	-4.49623	0.172414
OTU96	-5.27438	0.172414
OTU97	-5.09829	0.172414
OTU971	-4.64599	0.172414
OTU989	-5.03134	0.172414
OTU10	-4.70035	0.137931
OTU100	-5.39932	0.137931
OTU1006	-5.09829	0.137931
OTU1018	-5.39932	0.137931
OTU1023	-5.39932	0.137931
OTU1024	-4.87644	0.137931
OTU103	-5.27438	0.137931
OTU1030	-5.39932	0.137931
OTU1033	-5.27438	0.137931
OTU1034	-4.9222	0.137931
OTU1040	-5.27438	0.137931
OTU1047	-4.73031	0.137931
OTU1050	-5.03134	0.137931
OTU1069	-4.87644	0.137931
OTU1078	-5.17747	0.137931
OTU1079	-5.17747	0.137931
OTU1088	-4.9222	0.137931
OTU11	-5.27438	0.137931
OTU1101	-4.57541	0.137931
OTU1112	-4.87644	0.137931
OTU1121	-5.17747	0.137931
OTU1122	-5.39932	0.137931
OTU1135	-5.09829	0.137931
OTU1151	-5.27438	0.137931
OTU1152	-5.39932	0.137931
OTU1153	-5.39932	0.137931
OTU1162	-4.67232	0.137931
OTU1169	-5.17747	0.137931
OTU1173	-4.9222	0.137931
OTU1182	-5.27438	0.137931
OTU1188	-5.09829	0.137931
OTU1193	-5.27438	0.137931
OTU1208	-4.7625	0.137931
OTU1219	-5.39932	0.137931
OTU1233	-5.03134	0.137931
OTU1246	-5.17747	0.137931
OTU126	-5.27438	0.137931
OTU1268	-5.39932	0.137931
OTU1269	-4.38508	0.137931
OTU127	-5.17747	0.137931
OTU1275	-5.39932	0.137931
OTU1287	-5.09829	0.137931
OTU130	-4.97335	0.137931
OTU131	-4.97335	0.137931
OTU1325	-5.09829	0.137931
OTU1342	-4.37129	0.137931
OTU1349	-4.59768	0.137931
OTU1355	-5.27438	0.137931
OTU1357	-4.97335	0.137931
OTU1359	-5.03134	0.137931
OTU1369	-4.7625	0.137931
OTU138	-4.70035	0.137931
OTU1389	-5.17747	0.137931
OTU1391	-5.27438	0.137931
OTU1410	-5.09829	0.137931
OTU143	-4.7625	0.137931
OTU1444	-4.9222	0.137931
OTU1455	-4.97335	0.137931
OTU1456	-4.42928	0.137931
OTU1462	-5.39932	0.137931
OTU1474	-4.97335	0.137931
OTU1486	-5.27438	0.137931
OTU1493	-4.97335	0.137931
OTU1496	-5.17747	0.137931
OTU1509	-5.39932	0.137931
OTU1510	-5.17747	0.137931
OTU1511	-4.57541	0.137931
OTU152	-4.83505	0.137931
OTU1525	-4.9222	0.137931
OTU1529	-5.27438	0.137931
OTU1554	-4.83505	0.137931
OTU1570	-4.83505	0.137931
OTU1590	-4.03134	0.137931
OTU161	-5.27438	0.137931
OTU1613	-5.09829	0.137931
OTU162	-4.97335	0.137931
OTU1638	-5.09829	0.137931
OTU1643	-4.46147	0.137931
OTU1647	-4.79726	0.137931
OTU1651	-5.27438	0.137931
OTU1656	-4.87644	0.137931
OTU1659	-5.03134	0.137931
OTU1662	-3.43869	0.137931
OTU1669	-5.39932	0.137931
OTU1670	-5.39932	0.137931
OTU1676	-5.39932	0.137931
OTU1679	-5.27438	0.137931
OTU1689	-5.03134	0.137931
OTU1698	-5.09829	0.137931
OTU1701	-5.39932	0.137931
OTU1705	-5.39932	0.137931
OTU1708	-5.09829	0.137931
OTU1722	-4.02518	0.137931
OTU1729	-4.7625	0.137931
OTU1746	-4.79726	0.137931
OTU1758	-5.17747	0.137931
OTU1769	-5.17747	0.137931
OTU1776	-5.03134	0.137931
OTU1792	-5.39932	0.137931
OTU1804	-4.57541	0.137931
OTU1812	-4.79726	0.137931
OTU1815	-3.8808	0.137931
OTU1817	-4.83505	0.137931
OTU1822	-5.17747	0.137931
OTU1826	-4.79726	0.137931
OTU183	-5.17747	0.137931
OTU1839	-5.03134	0.137931
OTU1845	-4.67232	0.137931
OTU1883	-5.39932	0.137931
OTU1891	-4.97335	0.137931
OTU1913	-5.03134	0.137931
OTU192	-5.09829	0.137931
OTU1920	-5.09829	0.137931
OTU1928	-5.03134	0.137931
OTU1933	-4.38508	0.137931
OTU1947	-4.79726	0.137931
OTU197	-4.83505	0.137931
OTU1986	-4.97335	0.137931
OTU1996	-5.03134	0.137931
OTU2	-5.39932	0.137931
OTU2003	-5.09829	0.137931
OTU2007	-5.27438	0.137931
OTU2039	-5.17747	0.137931
OTU2041	-5.27438	0.137931
OTU2064	-5.17747	0.137931
OTU2067	-5.39932	0.137931
OTU2088	-5.27438	0.137931
OTU2118	-5.09829	0.137931
OTU212	-5.27438	0.137931
OTU2123	-5.17747	0.137931
OTU2153	-5.39932	0.137931
OTU220	-4.67232	0.137931
OTU2211	-4.9222	0.137931
OTU2230	-5.17747	0.137931
OTU2231	-5.09829	0.137931
OTU2242	-5.09829	0.137931
OTU2249	-4.83505	0.137931
OTU2251	-5.03134	0.137931
OTU2261	-5.09829	0.137931
OTU2263	-4.83505	0.137931
OTU2279	-5.39932	0.137931
OTU23	-4.97335	0.137931
OTU230	-5.17747	0.137931
OTU2310	-5.27438	0.137931
OTU2332	-5.17747	0.137931
OTU2359	-5.39932	0.137931
OTU2363	-5.27438	0.137931
OTU239	-5.27438	0.137931
OTU2428	-4.26365	0.137931
OTU2437	-5.03134	0.137931
OTU2459	-4.38508	0.137931
OTU2480	-4.9222	0.137931
OTU2490	-5.03134	0.137931
OTU2518	-4.83505	0.137931
OTU2524	-5.27438	0.137931
OTU2525	-4.7625	0.137931
OTU2544	-4.97335	0.137931
OTU2558	-5.39932	0.137931
OTU2564	-5.39932	0.137931
OTU2581	-5.27438	0.137931
OTU2589	-4.16887	0.137931
OTU2598	-5.27438	0.137931
OTU260	-5.09829	0.137931
OTU2602	-5.09829	0.137931
OTU261	-5.39932	0.137931
OTU2610	-4.9222	0.137931
OTU2611	-4.51471	0.137931
OTU2616	-4.83505	0.137931
OTU2627	-4.97335	0.137931
OTU2649	-5.39932	0.137931
OTU2654	-5.39932	0.137931
OTU2656	-5.09829	0.137931
OTU2674	-4.97335	0.137931
OTU2675	-4.15216	0.137931
OTU268	-5.17747	0.137931
OTU2694	-5.27438	0.137931
OTU2696	-4.55422	0.137931
OTU2703	-4.9222	0.137931
OTU2748	-4.97335	0.137931
OTU2759	-4.9222	0.137931
OTU277	-5.09829	0.137931
OTU2771	-5.39932	0.137931
OTU2799	-4.87644	0.137931
OTU2821	-5.27438	0.137931
OTU2823	-4.97335	0.137931
OTU2855	-5.39932	0.137931
OTU2864	-5.27438	0.137931
OTU2869	-5.17747	0.137931
OTU2887	-4.46147	0.137931
OTU2902	-5.27438	0.137931
OTU2907	-5.09829	0.137931
OTU2916	-4.38508	0.137931
OTU2943	-4.83505	0.137931
OTU2957	-3.97335	0.137931
OTU2974	-5.03134	0.137931
OTU2979	-5.27438	0.137931
OTU2991	-4.97335	0.137931
OTU30	-5.27438	0.137931
OTU3036	-5.09829	0.137931
OTU3163	-5.39932	0.137931
OTU3166	-5.39932	0.137931
OTU3199	-4.51471	0.137931
OTU3202	-5.39932	0.137931
OTU3204	-5.27438	0.137931
OTU3209	-4.87644	0.137931
OTU3223	-4.87644	0.137931
OTU3257	-5.09829	0.137931
OTU3273	-4.79726	0.137931
OTU333	-5.27438	0.137931
OTU340	-5.27438	0.137931
OTU3405	-4.42928	0.137931
OTU3419	-4.49623	0.137931
OTU344	-5.27438	0.137931
OTU3516	-5.09829	0.137931
OTU353	-5.03134	0.137931
OTU3532	-4.79726	0.137931
OTU3558	-5.17747	0.137931
OTU3569	-5.17747	0.137931
OTU3589	-5.39932	0.137931
OTU3618	-5.39932	0.137931
OTU3621	-4.79726	0.137931
OTU3638	-4.57541	0.137931
OTU379	-5.27438	0.137931
OTU41	-5.39932	0.137931
OTU411	-5.39932	0.137931
OTU42	-5.39932	0.137931
OTU436	-4.28537	0.137931
OTU442	-5.27438	0.137931
OTU466	-4.97335	0.137931
OTU480	-5.03134	0.137931
OTU483	-5.03134	0.137931
OTU485	-5.39932	0.137931
OTU49	-5.09829	0.137931
OTU511	-3.60927	0.137931
OTU526	-5.09829	0.137931
OTU538	-5.09829	0.137931
OTU559	-5.09829	0.137931
OTU569	-5.09829	0.137931
OTU573	-5.09829	0.137931
OTU582	-4.97335	0.137931
OTU597	-5.39932	0.137931
OTU63	-5.39932	0.137931
OTU642	-4.87644	0.137931
OTU644	-5.39932	0.137931
OTU65	-5.27438	0.137931
OTU651	-4.83505	0.137931
OTU669	-5.09829	0.137931
OTU69	-4.9222	0.137931
OTU72	-4.97335	0.137931
OTU722	-5.03134	0.137931
OTU750	-4.79726	0.137931
OTU759	-4.64599	0.137931
OTU765	-4.9222	0.137931
OTU782	-4.97335	0.137931
OTU79	-5.03134	0.137931
OTU83	-5.03134	0.137931
OTU843	-5.03134	0.137931
OTU853	-5.03134	0.137931
OTU898	-5.27438	0.137931
OTU904	-5.27438	0.137931
OTU919	-3.9222	0.137931
OTU932	-5.27438	0.137931
OTU941	-5.09829	0.137931
OTU950	-5.17747	0.137931
OTU951	-5.27438	0.137931
OTU966	-4.67232	0.137931
OTU967	-5.39932	0.137931
OTU980	-5.39932	0.137931
OTU985	-4.97335	0.137931
OTU987	-5.09829	0.137931
OTU1000	-5.39932	0.103448
OTU1002	-5.03134	0.103448
OTU1009	-5.57541	0.103448
OTU1025	-5.39932	0.103448
OTU1029	-5.57541	0.103448
OTU1032	-5.57541	0.103448
OTU1037	-5.17747	0.103448
OTU1042	-5.39932	0.103448
OTU1049	-5.39932	0.103448
OTU1054	-5.27438	0.103448
OTU1058	-5.17747	0.103448
OTU1061	-5.57541	0.103448
OTU1063	-5.57541	0.103448
OTU107	-5.39932	0.103448
OTU1073	-4.97335	0.103448
OTU1081	-5.27438	0.103448
OTU1083	-5.17747	0.103448
OTU1085	-5.57541	0.103448
OTU1086	-5.03134	0.103448
OTU1092	-5.57541	0.103448
OTU1095	-5.17747	0.103448
OTU1103	-5.57541	0.103448
OTU1119	-4.7625	0.103448
OTU1126	-5.39932	0.103448
OTU1147	-5.03134	0.103448
OTU1154	-5.39932	0.103448
OTU1161	-5.39932	0.103448
OTU1165	-5.09829	0.103448
OTU1174	-5.39932	0.103448
OTU1179	-5.03134	0.103448
OTU1181	-5.57541	0.103448
OTU1192	-5.57541	0.103448
OTU1206	-4.79726	0.103448
OTU1211	-4.83505	0.103448
OTU1212	-5.57541	0.103448
OTU122	-5.57541	0.103448
OTU1221	-5.57541	0.103448
OTU1225	-5.39932	0.103448
OTU1227	-5.39932	0.103448
OTU1229	-5.57541	0.103448
OTU1239	-5.09829	0.103448
OTU124	-5.57541	0.103448
OTU1243	-5.09829	0.103448
OTU125	-5.57541	0.103448
OTU1250	-5.39932	0.103448
OTU1253	-5.57541	0.103448
OTU1260	-5.57541	0.103448
OTU1264	-5.39932	0.103448
OTU1267	-5.09829	0.103448
OTU1273	-5.17747	0.103448
OTU1274	-5.39932	0.103448
OTU1276	-5.57541	0.103448
OTU1284	-5.39932	0.103448
OTU1292	-4.64599	0.103448
OTU13	-5.57541	0.103448
OTU1315	-5.39932	0.103448
OTU133	-5.57541	0.103448
OTU1332	-5.57541	0.103448
OTU1334	-5.27438	0.103448
OTU1347	-5.09829	0.103448
OTU1348	-5.39932	0.103448
OTU1351	-5.27438	0.103448
OTU1356	-5.03134	0.103448
OTU1367	-4.67232	0.103448
OTU1368	-5.03134	0.103448
OTU1380	-5.17747	0.103448
OTU1386	-5.39932	0.103448
OTU139	-5.27438	0.103448
OTU1397	-5.57541	0.103448
OTU1401	-5.27438	0.103448
OTU1414	-4.49623	0.103448
OTU1415	-5.39932	0.103448
OTU1416	-4.97335	0.103448
OTU142	-5.57541	0.103448
OTU1430	-5.09829	0.103448
OTU1435	-5.03134	0.103448
OTU1437	-3.39072	0.103448
OTU1438	-4.9222	0.103448
OTU1441	-5.27438	0.103448
OTU1442	-5.17747	0.103448
OTU1447	-5.57541	0.103448
OTU1448	-5.57541	0.103448
OTU1451	-5.17747	0.103448
OTU1460	-5.39932	0.103448
OTU1467	-5.57541	0.103448
OTU1471	-5.09829	0.103448
OTU1476	-5.57541	0.103448
OTU1481	-5.17747	0.103448
OTU1482	-5.03134	0.103448
OTU1487	-5.27438	0.103448
OTU15	-4.34496	0.103448
OTU150	-5.57541	0.103448
OTU1500	-5.09829	0.103448
OTU1505	-5.17747	0.103448
OTU1508	-5.57541	0.103448
OTU1518	-5.57541	0.103448
OTU1521	-4.39932	0.103448
OTU1526	-5.57541	0.103448
OTU153	-5.57541	0.103448
OTU1538	-4.83505	0.103448
OTU1539	-5.27438	0.103448
OTU154	-5.27438	0.103448
OTU1540	-4.59768	0.103448
OTU1544	-5.17747	0.103448
OTU155	-5.57541	0.103448
OTU1551	-5.17747	0.103448
OTU1552	-5.57541	0.103448
OTU1566	-5.57541	0.103448
OTU157	-5.27438	0.103448
OTU1571	-5.57541	0.103448
OTU159	-5.39932	0.103448
OTU160	-5.57541	0.103448
OTU1614	-5.17747	0.103448
OTU1618	-5.57541	0.103448
OTU1627	-5.17747	0.103448
OTU1628	-4.87644	0.103448
OTU1632	-4.83505	0.103448
OTU1635	-5.39932	0.103448
OTU1646	-5.27438	0.103448
OTU165	-5.39932	0.103448
OTU1658	-4.83505	0.103448
OTU167	-5.39932	0.103448
OTU1672	-5.57541	0.103448
OTU1681	-5.27438	0.103448
OTU1684	-5.39932	0.103448
OTU1685	-5.03134	0.103448
OTU1686	-5.57541	0.103448
OTU169	-5.27438	0.103448
OTU1693	-5.57541	0.103448
OTU1694	-5.39932	0.103448
OTU1696	-5.39932	0.103448
OTU1697	-3.41255	0.103448
OTU1700	-5.27438	0.103448
OTU1704	-5.39932	0.103448
OTU1711	-5.57541	0.103448
OTU1713	-5.03134	0.103448
OTU1716	-4.87644	0.103448
OTU172	-5.39932	0.103448
OTU1728	-4.57541	0.103448
OTU174	-5.57541	0.103448
OTU1741	-5.57541	0.103448
OTU1754	-5.57541	0.103448
OTU1757	-5.39932	0.103448
OTU1767	-5.17747	0.103448
OTU1770	-5.57541	0.103448
OTU1771	-4.49623	0.103448
OTU1775	-5.17747	0.103448
OTU1777	-4.9222	0.103448
OTU1782	-5.39932	0.103448
OTU1784	-5.03134	0.103448
OTU1790	-5.57541	0.103448
OTU1791	-4.87644	0.103448
OTU1793	-4.83505	0.103448
OTU1796	-5.09829	0.103448
OTU18	-5.57541	0.103448
OTU1801	-4.7625	0.103448
OTU1809	-5.09829	0.103448
OTU1811	-5.39932	0.103448
OTU1814	-5.27438	0.103448
OTU182	-5.57541	0.103448
OTU1820	-5.39932	0.103448
OTU1837	-5.27438	0.103448
OTU184	-5.57541	0.103448
OTU1840	-5.03134	0.103448
OTU1841	-5.39932	0.103448
OTU1846	-4.83505	0.103448
OTU185	-5.17747	0.103448
OTU1870	-5.57541	0.103448
OTU1882	-4.67232	0.103448
OTU1887	-4.46147	0.103448
OTU1889	-5.27438	0.103448
OTU1893	-5.57541	0.103448
OTU1900	-5.27438	0.103448
OTU1902	-5.27438	0.103448
OTU1912	-5.17747	0.103448
OTU1924	-5.09829	0.103448
OTU1930	-5.27438	0.103448
OTU1935	-5.57541	0.103448
OTU1937	-5.09829	0.103448
OTU1943	-5.57541	0.103448
OTU1962	-5.17747	0.103448
OTU1982	-5.57541	0.103448
OTU1985	-5.57541	0.103448
OTU1991	-4.62117	0.103448
OTU1998	-5.39932	0.103448
OTU2000	-4.79726	0.103448
OTU2014	-5.03134	0.103448
OTU2015	-4.67232	0.103448
OTU2016	-5.27438	0.103448
OTU2019	-5.57541	0.103448
OTU2020	-5.39932	0.103448
OTU2022	-5.57541	0.103448
OTU2026	-5.39932	0.103448
OTU2029	-5.17747	0.103448
OTU2032	-5.27438	0.103448
OTU2038	-5.57541	0.103448
OTU2049	-5.39932	0.103448
OTU2057	-5.09829	0.103448
OTU2060	-5.57541	0.103448
OTU2073	-5.17747	0.103448
OTU2079	-5.17747	0.103448
OTU2085	-5.17747	0.103448
OTU2086	-5.17747	0.103448
OTU21	-5.17747	0.103448
OTU2102	-4.83505	0.103448
OTU2103	-4.97335	0.103448
OTU2119	-5.27438	0.103448
OTU2133	-5.09829	0.103448
OTU2134	-5.39932	0.103448
OTU2137	-5.57541	0.103448
OTU2144	-5.27438	0.103448
OTU2149	-5.03134	0.103448
OTU216	-5.57541	0.103448
OTU2171	-5.57541	0.103448
OTU2176	-5.27438	0.103448
OTU2185	-5.27438	0.103448
OTU2186	-5.17747	0.103448
OTU2188	-4.83505	0.103448
OTU2193	-4.87644	0.103448
OTU2200	-4.87644	0.103448
OTU2202	-5.57541	0.103448
OTU2207	-5.27438	0.103448
OTU2213	-4.39932	0.103448
OTU2214	-5.03134	0.103448
OTU2216	-5.27438	0.103448
OTU2218	-5.57541	0.103448
OTU2224	-5.39932	0.103448
OTU2229	-5.39932	0.103448
OTU2238	-5.39932	0.103448
OTU2240	-5.09829	0.103448
OTU2248	-5.57541	0.103448
OTU2252	-5.03134	0.103448
OTU2254	-5.57541	0.103448
OTU2255	-5.39932	0.103448
OTU2256	-5.57541	0.103448
OTU2257	-5.39932	0.103448
OTU2258	-5.17747	0.103448
OTU2262	-5.27438	0.103448
OTU2268	-5.27438	0.103448
OTU2269	-5.27438	0.103448
OTU2281	-5.09829	0.103448
OTU2296	-4.9222	0.103448
OTU2297	-5.27438	0.103448
OTU2314	-5.57541	0.103448
OTU2319	-5.17747	0.103448
OTU2329	-5.39932	0.103448
OTU2340	-5.39932	0.103448
OTU2341	-5.57541	0.103448
OTU2344	-5.17747	0.103448
OTU2352	-5.03134	0.103448
OTU2354	-4.55422	0.103448
OTU2355	-4.70035	0.103448
OTU2368	-4.83505	0.103448
OTU2370	-3.13058	0.103448
[truncated: 1,038 more rows]
