# Supplementary material for: Synergistic Effects of Fertilization and Reclamation Age on Inorganic Phosphorus Fractions and the pqqC-Harboring Bacterial Community in Reclaimed Coal Mining Soils
Source: Microorganisms. 2025 Dec 16;13(12):2855. doi: 10.3390/microorganisms13122855 (PMC12735894; doi:10.3390/microorganisms13122855)
Supplement: Supplementary file 1 [file microorganisms-13-02855-s001.zip › Table S4.xlsx]

## Sheet: Sheet1
Table S3. Topological properties of the microbial co-occurrence networks across reclamation chronosequence.
Reclamation age	Number of nodes	Number of edges	Average degree	Average weighting degree	Network diameter	Graph density	Average path length	Modularity	Connecting parts	Aggregation coefficient
1y	94	243	5.17	4.446	13	0.056	3.769	0.531	5	0.431
5y	85	128	3.012	2.57	12	0.036	4.958	0.708	11	0.396
10y	94	129	2.745	2.347	13	0.03	5.782	0.751	11	0.369
